# Supplementary material for: Mapping of Children’s Palliative Care Development Globally in 2023
Source: Children (Basel). 2025 Mar 30;12(4):440. doi: 10.3390/children12040440 (PMC12025680; doi:10.3390/children12040440)
Supplement: Supplementary file 1 [file children-12-00440-s001.zip]

Archive with 1 entries (1 files):
- children-3539108-supplementary.pdf
